# Supplementary material for: Putative positive role of inflammatory genes in fat deposition supported by altered gene expression in purified human adipocytes and preadipocytes from lean and obese adipose tissues
Source: J Transl Med. 2020 Nov 12;18:433. doi: 10.1186/s12967-020-02611-6 (PMC7664034; doi:10.1186/s12967-020-02611-6)
Supplement: Supplementary file 9 — Additional file 9: Table S4. List of highest upregulated inflammatory genes. [file 12967_2020_2611_MOESM9_ESM.xlsx]

## Sheet: Sheet1
Table S4. List of highest upregulated inflammatory genes
Symbol	Description	Function	Description	Function
ACOD1	Aconitate Decarboxylase 1	Pro-inflammatory
AIF1	Allograft Inflammatory Factor 1	Pro-inflammatory
BCL2	BCL2 Apoptosis Regulator	Pro-inflammatory	BCL2 Apoptosis Regulator	Anti-inflammatory
BTK	Bruton Tyrosine Kinase	Pro-inflammatory	Bruton Tyrosine Kinase	Anti-inflammatory
BTLA	B And T Lymphocyte Associated	Pro-inflammatory
C1QA	Complement C1q A Chain	Pro-inflammatory
C1QB	Complement C1q B Chain	Pro-inflammatory
CCL21	C-C Motif Chemokine Ligand 21	Pro-inflammatory
CCL22	C-C Motif Chemokine Ligand 22	Pro-inflammatory	C-C Motif Chemokine Ligand 22	Anti-inflammatory
CCL3	C-C Motif Chemokine Ligand 3	Pro-inflammatory	C-C Motif Chemokine Ligand 3	Anti-inflammatory
CCL3L1	C-C Motif Chemokine Ligand 3 Like 1	Pro-inflammatory
CCL4	C-C Motif Chemokine Ligand 4	Pro-inflammatory	C-C Motif Chemokine Ligand 4	Anti-inflammatory
CCL8	C-C Motif Chemokine Ligand 8	Pro-inflammatory
CD2	CD2 Molecule	Pro-inflammatory	CD2 Molecule	Anti-inflammatory
CD209	CD209 Molecule	Pro-inflammatory	CD209 Molecule	Anti-inflammatory
CD38	CD38 Molecule	Pro-inflammatory
CD3D	CD3d Molecule	Pro-inflammatory
CD3E	CD3e Molecule	Pro-inflammatory
CD3G			CD3g Molecule	Anti-inflammatory
CD48	CD48 Molecule	Pro-inflammatory
CD74	CD74 Molecule	Pro-inflammatory
CD83	CD83 Molecule	Pro-inflammatory
CEACAM3	CEA Cell Adhesion Molecule 3	Pro-inflammatory
CFD	Complement Factor D	Pro-inflammatory
CH25H	Cholesterol 25-Hydroxylase	Pro-inflammatory
CLEC4D	C-Type Lectin Domain Family 4 Member D	Pro-inflammatory
CLEC4E	C-Type Lectin Domain Family 4 Member E	Pro-inflammatory
CPN2	Carboxypeptidase N Subunit 2	Pro-inflammatory
CR1	Complement C3b/C4b Receptor 1 (Knops Blood Group)	Pro-inflammatory
CSF3R	Colony Stimulating Factor 3 Receptor	Pro-inflammatory
CTSG	Cathepsin G	Pro-inflammatory	Cathepsin G	Anti-inflammatory
CX3CL1	C-X3-C Motif Chemokine Ligand 1	Pro-inflammatory	C-X3-C Motif Chemokine Ligand 1	Anti-inflammatory
CXCL10	C-X-C Motif Chemokine Ligand 10	Pro-inflammatory	C-X-C Motif Chemokine Ligand 10	Anti-inflammatory
CXCL9	C-X-C Motif Chemokine Ligand 9	Pro-inflammatory	C-X-C Motif Chemokine Ligand 9	Anti-inflammatory
CXCR1	C-X-C Motif Chemokine Receptor 1	Pro-inflammatory	C-X-C Motif Chemokine Receptor 1	Anti-inflammatory
CXCR2	C-X-C Motif Chemokine Receptor 2	Pro-inflammatory	C-X-C Motif Chemokine Receptor 2	Anti-inflammatory
CXCR3	C-X-C Motif Chemokine Receptor 3	Pro-inflammatory	C-X-C Motif Chemokine Receptor 3	Anti-inflammatory
DEFB1	Defensin Beta 1	Pro-inflammatory
F11R	F11 Receptor	Pro-inflammatory
FCER2	Fc Fragment Of IgE Receptor II	Pro-inflammatory
FCGR2A	Fc Fragment Of IgG Receptor IIa	Pro-inflammatory	Fc Fragment Of IgG Receptor IIa	Anti-inflammatory
FCGR2B	Fc Fragment Of IgG Receptor IIb	Pro-inflammatory	Fc Fragment Of IgG Receptor IIb	Anti-inflammatory
FCGR3A	Fc Fragment Of IgG Receptor IIIa	Pro-inflammatory	Fc Fragment Of IgG Receptor IIIa	Anti-inflammatory
FCN1			Ficolin 1	Anti-inflammatory
FFAR2	Free Fatty Acid Receptor 2	Pro-inflammatory
FOS	Fos Proto-Oncogene, AP-1 Transcription Factor Subunit	Pro-inflammatory	Fos Proto-Oncogene, AP-1 Transcription Factor Subunit	Anti-inflammatory
GATA3	GATA Binding Protein 3	Pro-inflammatory
GNLY	Granulysin	Pro-inflammatory
GPLD1	Glycosylphosphatidylinositol Specific Phospholipase D1	Pro-inflammatory
GRAP2	GRB2 Related Adaptor Protein 2	Pro-inflammatory
HCK	HCK Proto-Oncogene, Src Family Tyrosine Kinase	Pro-inflammatory
HLA-DQA1	Major Histocompatibility Complex, Class II, DQ Alpha 1	Pro-inflammatory	Major Histocompatibility Complex, Class II, DQ Alpha 1	Anti-inflammatory
HLA-DQA2	Major Histocompatibility Complex, Class II, DQ Alpha 2	Pro-inflammatory
HLA-DRA	Major Histocompatibility Complex, Class II, DR Alpha	Pro-inflammatory
HLA-DRB5	Major Histocompatibility Complex, Class II, DR Beta 5	Pro-inflammatory
IGHM	Immunoglobulin Heavy Constant Mu	Pro-inflammatory
IGKC	Immunoglobulin Kappa Constant	Pro-inflammatory
IL10	Interleukin 10	Pro-inflammatory	Interleukin 10	Anti-inflammatory
IL1B	Interleukin 1 Beta	Pro-inflammatory	Interleukin 1 Beta	Anti-inflammatory
IL1RN	Interleukin 1 Receptor Antagonist	Pro-inflammatory	Interleukin 1 Receptor Antagonist	Anti-inflammatory
ITGAM	Integrin Subunit Alpha M	Pro-inflammatory	Integrin Subunit Alpha M	Anti-inflammatory
ITGB2	Integrin Subunit Beta 2	Pro-inflammatory	Integrin Subunit Beta 2	Anti-inflammatory
ITK	IL2 Inducible T Cell Kinase	Pro-inflammatory
ITLN1	Intelectin 1	Pro-inflammatory	Intelectin 1	Anti-inflammatory
JUN	Jun Proto-Oncogene, AP-1 Transcription Factor Subunit	Pro-inflammatory	Jun Proto-Oncogene, AP-1 Transcription Factor Subunit	Anti-inflammatory
KLK7	Kallikrein Related Peptidase 7	Pro-inflammatory
LCK	LCK Proto-Oncogene, Src Family Tyrosine Kinase	Pro-inflammatory	LCK Proto-Oncogene, Src Family Tyrosine Kinase	Anti-inflammatory
LEP	Leptin	Pro-inflammatory	Leptin	Anti-inflammatory
LILRA2	Leukocyte Immunoglobulin Like Receptor A2	Pro-inflammatory
LILRB1	Leukocyte Immunoglobulin Like Receptor B1	Pro-inflammatory
LILRB2	Leukocyte Immunoglobulin Like Receptor B2	Pro-inflammatory
LILRB4	Leukocyte Immunoglobulin Like Receptor B4	Pro-inflammatory
LTF	Lactotransferrin	Pro-inflammatory	Lactotransferrin	Anti-inflammatory
LY86	Lymphocyte Antigen 86	Pro-inflammatory
LYZ	Lysozyme	Pro-inflammatory
MAPK10	Mitogen-Activated Protein Kinase 10	Pro-inflammatory	Mitogen-Activated Protein Kinase 10	Anti-inflammatory
MMP28	Matrix Metallopeptidase 28	Pro-inflammatory
MNDA	Myeloid Cell Nuclear Differentiation Antigen	Pro-inflammatory
MS4A2	Membrane Spanning 4-Domains A2	Pro-inflammatory
NFATC2	Nuclear Factor Of Activated T Cells 2	Pro-inflammatory
NFKBIZ	NFKB Inhibitor Zeta	Pro-inflammatory
PAX5	Paired Box 5	Pro-inflammatory
PECAM1	Platelet And Endothelial Cell Adhesion Molecule 1	Pro-inflammatory	Platelet And Endothelial Cell Adhesion Molecule 1	Anti-inflammatory
PI3	Peptidase Inhibitor 3	Pro-inflammatory	Peptidase Inhibitor 3	Anti-inflammatory
PIK3CG	Phosphatidylinositol-4,5-Bisphosphate 3-Kinase Catalytic Subunit Gamma	Pro-inflammatory	Phosphatidylinositol-4,5-Bisphosphate 3-Kinase Catalytic Subunit Gamma	Anti-inflammatory
PLA2G2A	Phospholipase A2 Group IIA	Pro-inflammatory	Phospholipase A2 Group IIA	Anti-inflammatory
PTPRC	Protein Tyrosine Phosphatase Receptor Type C	Pro-inflammatory
S100A12	S100 Calcium Binding Protein A12	Pro-inflammatory	S100 Calcium Binding Protein A12	Anti-inflammatory
S100A8	S100 Calcium Binding Protein A8	Pro-inflammatory	S100 Calcium Binding Protein A8	Anti-inflammatory
S100A9	S100 Calcium Binding Protein A9	Pro-inflammatory
SAA1	Serum Amyloid A1	Pro-inflammatory	Serum Amyloid A1	Anti-inflammatory
SAA2	Serum Amyloid A2	Pro-inflammatory
SAA4	Serum Amyloid A4, Constitutive	Pro-inflammatory	Serum Amyloid A4, Constitutive	Anti-inflammatory
SELE	Selectin E	Pro-inflammatory	Selectin E	Anti-inflammatory
SELP	Selectin P	Pro-inflammatory	Selectin P	Anti-inflammatory
SYK	Spleen Associated Tyrosine Kinase	Pro-inflammatory	Spleen Associated Tyrosine Kinase	Anti-inflammatory
TNF	Tumor Necrosis Factor	Pro-inflammatory	Tumor Necrosis Factor	Anti-inflammatory
TRPM2	Transient Receptor Potential Cation Channel Subfamily M Member 2	Pro-inflammatory
VAV1	Vav Guanine Nucleotide Exchange Factor 1	Pro-inflammatory
