# Supplementary material for: Putative positive role of inflammatory genes in fat deposition supported by altered gene expression in purified human adipocytes and preadipocytes from lean and obese adipose tissues
Source: J Transl Med. 2020 Nov 12;18:433. doi: 10.1186/s12967-020-02611-6 (PMC7664034; doi:10.1186/s12967-020-02611-6)
Supplement: Supplementary file 10 — Additional file 10: Table S5. Clinical information of the samples. [file 12967_2020_2611_MOESM10_ESM.xlsx]

## Sheet: Sheet1
Table S5. Clinical information of the samples
ID	Celltype	Group	Age	Sex	Weight	BMI	waist measure	hip circumference	FBS	pp2hr	C-pep	HDL	LDL	TG	DM drug usage	HTN drug usage	preop CRP (mg/dL)	preop ESR (mm/hr)	Anticancer drug usage preop	Anticancer drug usage postop	Grade	T	N	M	Stage	Diagnosis	Survival status	Date of death
ob5	Adipocyte	Le	68	female	52.5	19.8	81	91	88	78	1.3	77	112	41	NA	NA	NA	11	N	N	grade 2	NA	NA	NA	NA	NET	Y
ob29	Adipocyte	Le	72	male	66.35	23.29	87	90	98	111	1.4	16	69	124	N	NA	0.15	NA	N	Y	NA	2	0	0	Ⅱ	perihilar CCC	Y
ob34	Adipocyte	Le	53	male	61.6	22.9	82.5	91	95	143	3	34	114	105	NA	Y	0.59	NA	N	Y	NA	2	1	0	Ⅱb	PDAC	N	2016-12-22
ob37	Adipocyte	Le	65	female	53.6	22.99	84	91	244	191	0.1	35	72	80	NA	NA	0.1	NA	N	Y	NA	2	1	0	Ⅱb	PDAC	N	2016-07-21
ob38	Adipocyte	Le	63	female	59	24.56	NA	NA	87	107	1.4	14	57	107	NA	NA	0.13	NA	N	Y	NA	2	2	0	Ⅳa	perihilar CCC	N	2015-06-02
ob39	Adipocyte	Le	42	male	63.7	21.86	74.5	91	115	95	1.7	22	61	108	NA	NA	0.44	NA	N	Y	NA	2	2	0	Ⅲ	PDAC	N	2015-04-21
ob43	Adipocyte	Le	66	male	69.9	23.68	90	92	126	166	6.1	21	88	149	NA	NA	0.24	NA	N	Y(d/t meta)	NA	2	1	0	Ⅱb	NA	N	2015-02-06
ob46	Adipocyte	Le	59	male	51.7	20.89	NA	NA	NA	NA	NA	NA	NA	NA	N	NA	0.31	NA	N	N	NA	NA	NA	NA	NA	HCC	Y
ob9	Adipocyte	I	62	female	53.1	23.82	82	87.5	93	170	1.9	48	90	128	NA	NA	0.41	NA	Y	N	NA	1	0	0	Ⅰa	PDAC	Y
ob24	Adipocyte	I	57	female	81.9	27.08	NA	NA	92	205	2.5	47	83	53	Y	Y	0.37	NA	N	N	NA	1	0	0	Ⅰa	perihilar CCC	Y
ob30	Adipocyte	I	53	female	71	30.7	97	102	82	3.5	3.5	24	73	205	NA	NA	0.24	NA	N	N	NA	2	0	0	Ⅰb	AoV ca	Y
ob35	Adipocyte	I	59	male	48.3	20.63	80	90	50	87	0.42	37	118	91	NA	NA	0.1	NA	N	Y	NA	3	0	0	Ⅱa	Duodenal ca	N	2015-12-22
ob36	Adipocyte	I	70	male	66.4	25.52	84	92	182	327	2.8	48	70	141	Y	Y	0.1	NA	N	Y	NA	3	2	0	Ⅲ	PDAC	N	2014-12-01
ob40	Adipocyte	I	74	female	53.35	22.44	82	89.7	91	176	2.6	27	169	101	NA	NA	0.45	NA	N	N	NA	NA	NA	1	Ⅳ	PDAC	N	2014-07-11
ob42	Adipocyte	I	65	male	71.95	23.71	77	89	95	198	3.2	31	87	113	NA	Y	NA	NA	N	N	grade 1	NA	NA	NA	NA	NET	Y
ob51	Adipocyte	I	46	male	85	30.9	NA	NA	NA	NA	NA	NA	NA	NA	NA	Y	0.31	NA	N	Y	NA	1	0	0	Ⅰa	PDAC	Y
ob3	Adipocyte	Oe	59	male	73.4	26.6	93	102	101	150	3.9	39	96	76	NA	NA	NA	NA	N	N	low grade	NA	NA	NA	NA	IPMN	Y
ob11	Adipocyte	Oe	66	male	73	27.14	95.5	93	281	544	1.3	23	123	126	Y	NA	0.31	NA	N	Y(d/t recur)	NA	1	0	0	Ⅰ	dCBD ca	Y
ob25	Adipocyte	Oe	63	male	NA	84.9	NA	NA	NA	NA	NA	NA	NA	NA	NA	Y	0.1	NA	N	Y(d/t recur)	NA	2	0	NA	Ⅱa	dCBD ca	N	2019-06-05
ob32	Adipocyte	Oe	63	female	80.3	35.7	NA	NA	104	NA	NA	NA	NA	NA	NA	Y	0.24	NA	Y	N	NA	3	2	0	Ⅲ	PDAC	N	2016-03-11
ob41	Adipocyte	Oe	57	male	76.1	25.9	91.5	93.5	117	152	2	22	52	66	Y	NA	0.1	15	N	N	NA	NA	NA	NA	NA	HCC	Y
ob49	Adipocyte	Oe	67	male	85.15	30	105.5	102	136	141	3.5	17	45	79	Y	Y	0.1	NA	N	N	intermediate grade	NA	NA	NA	NA	IPMN	Y
ob50	Adipocyte	Oe	71	male	90.5	31.6	113	101	164	217	3.4	28	117	141	NA	Y	7.56	NA	N	Y	NA	NA	NA	NA	NA	AGC	N	2016-08-12
ob2	Preadipocyte	L	70	male	36.3	12.5	88.5	94	107	212	0.87	35	58	47	Y	Y	7.18	NA	N	N	intermediate grade	NA	NA	NA	NA	IPMN	Y
ob10	Preadipocyte	L	62	female	53.1	23.82	82	87.5	93	170	1.9	48	90	128	NA	NA	NA	NA	NA	NA	NA	NA	NA	NA	NA	NA	NA	NA
ob13	Preadipocyte	L	73	male	57.3	19.15	NA	NA	NA	NA	NA	NA	NA	NA	NA	Y	0.21	NA	N	Y	NA	3	0	0	Ⅲb	AoV ca	N	2015-03-07
ob4	Preadipocyte	O	59	male	73.4	26.6	93	102	101	150	3.9	39	96	76	NA	NA	NA	NA	NA	NA	NA	NA	NA	NA	NA	NA	NA	NA
ob8	Preadipocyte	O	56	female	62.8	26.65	94	93	104	120	0.68	39	105	97	NA	Y	NA	NA	NA	NA	NA	NA	NA	NA	NA	NA	NA	NA
ob12	Preadipocyte	O	66	male	73	27.14	95.5	93	281	544	1.3	23	123	126	Y	NA	NA	NA	NA	NA	NA	NA	NA	NA	NA	NA	NA	NA
ob18	Preadipocyte	O	64	female	59.35	27.7	88	94	109	275	1.8	48	109	128	NA	NA	NA	NA	NA	NA	NA	NA	NA	NA	NA	NA	NA	NA
ob19	Preadipocyte	O	38	male	72	29.2	90	NA	87	111	2.1	58	109	104	NA	NA	NA	NA	N	N	NA	NA	NA	NA	NA	SPN	Y
ob20	Preadipocyte	O	65	male	88.7	33.5	NA	NA	130	129	3.2	29	124	154	Y	NA	NA	NA	NA	NA	NA	NA	NA	NA	NA		NA	NA
ob21	Preadipocyte	O	62	female	87.25	29.84	95	96	150	177	0.82	33	137	78	NA	Y	NA	NA	NA	NA	NA	NA	NA	NA	NA		NA	NA
ob33	Preadipocyte	O	63	male	80.3	35.7	NA	NA	104	NA	NA	NA	NA	NA	NA	Y	NA	NA	NA	NA	NA	NA	NA	NA	NA		NA	NA
ob53	Preadipocyte	O	67	male	85.15	30	105.5	102	136	141	3.5	17	45	79	Y	Y	NA	NA	NA	NA	NA	NA	NA	NA	NA		NA	NA
ob54	Preadipocyte	O	71	female	90.5	31.6	113	101	164	217	3.4	28	117	141	NA	Y	NA	NA	NA	NA	NA	NA	NA	NA	NA		NA	NA
ob55	Preadipocyte	O	54	female	113.9	43.4	NA	NA	70	NA	NA	NA	NA	NA	Y	Y	NA	NA	NA	NA	NA	NA	NA	NA	NA		NA	NA
ob56	Preadipocyte	O	40	male	75	29.8	97	100	80	86	3.7	39	74	67	NA	NA	NA	NA	NA	NA	NA	NA	NA	NA	NA		NA	NA
ob57	Preadipocyte	O	56	male	71.25	31.4	101	104	87	123	2.7	54	106	112	NA	NA	NA	NA	NA	NA	NA	NA	NA	NA	NA		NA	NA
ob58	Preadipocyte	O	69	female	78	28.7	99	105	113	209	3.2	50	86	85	Y	Y	NA	NA	N	N	NA	3	0	0	Ⅱa	PDAC	N	2018-12-09
ob60	Preadipocyte	O	67	male	73.7	29.3	NA	NA	92	NA	NA	NA	NA	NA	N	N	0.43	NA	N	Y(d/t meta)	NA	3	1	0	Ⅱb	dCBD ca	N	2016-01-11
ob61	Preadipocyte	O	46	male	85	30.9	NA	NA	NA	NA	NA	NA	NA	NA	NA	Y	NA	NA	NA	NA	NA	NA	NA	NA	NA		NA	NA
ob63	Preadipocyte	O	62	female	90.7	36.3	111	111	83	111	4.6	46	93	104	NA	NA	NA	NA	NA	NA	NA	NA	NA	NA	NA		NA	NA
ob66	Preadipocyte	O	60	male	96.2	33.9	NA	NA	171	NA	NA	NA	NA	NA	NA	NA	1.06	NA	N	N	NA	NA	NA	NA	NA	metastatic RCC	Y
BMI, body mass index; WC, waist measurement; HC, hip circumference; FPG, fasting plasma glucose; pp2hr, postprandial plasma glucose; C-pep, C-peptide; HDL, high density lipoprotein; LDL, low density lipoprotein; TG, triglyceride; DM, diabetes mellitus; HTN, hypertension; preop, pre operation; postop, post operation; CRP, C-reactive protein; ESR, erythrocyte sedimentation rate; AC, adipocyte; preA…
